# Supplementary material for: Effect of Solvents, Stabilizers and the Concentration of Stabilizers on the Physical Properties of Poly(d,l-lactide-co-glycolide) Nanoparticles: Encapsulation, In Vitro Release of Indomethacin and Cytotoxicity against HepG2-Cell
Source: Pharmaceutics. 2022 Apr 15;14(4):870. doi: 10.3390/pharmaceutics14040870 (PMC9028368; doi:10.3390/pharmaceutics14040870)
Supplement: Supplementary file 1 [file pharmaceutics-14-00870-s001.zip]

Archive with 1 entries (1 files):
- pharmaceutics-1607091-supplementary.pdf
